# Supplementary material for: Blood Stream Microbiota Dysbiosis Establishing New Research Standards in Cardio-Metabolic Diseases, A Meta-Analysis Study
Source: Microorganisms. 2023 Mar 17;11(3):777. doi: 10.3390/microorganisms11030777 (PMC10052040; doi:10.3390/microorganisms11030777)
Supplement: Supplementary file 1 [file microorganisms-11-00777-s001.zip]

Archive with 1 entries (1 files):
- microorganisms-2256213-supplementary.pdf
